# Supplementary material for: Taxonomic revision of Madagascan Rhantus (Coleoptera, Dytiscidae, Colymbetinae) with an emphasis on Manjakatompo as a conservation priority
Source: Zookeys. 2013 Nov 14;(350):21–45. doi: 10.3897/zookeys.350.6127 (PMC3837497; doi:10.3897/zookeys.350.6127)
Supplement: XML Treatment for Rhantus manjakatompo [file zookeys.350.6127-treatment1.xml]

<!DOCTYPE tp:taxon-treatment
  PUBLIC "-//TaxonX//DTD Taxonomic Treatment Publishing DTD v0 20100105//EN" "tax-treatment-NSO.dtd">
<tp:taxon-treatment xmlns:tp="http://www.plazi.org/taxpub"><tp:treatment-meta><mixed-citation publication-type="journal"><person-group><name><surname>Hjalmarsson</surname><given-names>Anna Emilia</given-names></name><name><surname>Bukontaite</surname><given-names>Rasa</given-names></name><name><surname>Ranarilalatiana</surname><given-names>Tolotra</given-names></name><name><surname>Randriamihaja</surname><given-names>Jacquelin Herisahala</given-names></name><name><surname>Bergsten</surname><given-names>Johannes</given-names></name></person-group><article-title>Taxonomic revision of Madagascan <italic>Rhantus</italic> (Coleoptera, Dytiscidae, Colymbetinae) with an emphasis on Manjakatompo as a conservation priority</article-title><source>Zookeys</source><day>14</day><month>11</month><year>2013</year><volume>2013</volume><issue>350</issue><fpage>21</fpage><lpage>45</lpage><pub-id pub-id-type="doi">10.3897/zookeys.350.6127</pub-id></mixed-citation></tp:treatment-meta><tp:nomenclature><tp:taxon-name>
                            <tp:taxon-name-part taxon-name-part-type="genus">Rhantus</tp:taxon-name-part>
                            <tp:taxon-name-part taxon-name-part-type="species">manjakatompo</tp:taxon-name-part>
                            <object-id xmlns:xlink="http://www.w3.org/1999/xlink" xlink:type="simple">http://species-id.net/wiki/Rhantus_manjakatompo</object-id>
                        </tp:taxon-name><tp:taxon-authority>Pederzani &amp; Rocchi, 2009</tp:taxon-authority><xref ref-type="fig" rid="F2">Figures 2a–b</xref><xref ref-type="fig" rid="F3">, 3a–c</xref><xref ref-type="fig" rid="F4">, 4a</xref><xref ref-type="fig" rid="F5">, 5a–b</xref><xref ref-type="fig" rid="F6">, 6a–b</xref><xref ref-type="fig" rid="F7">, 7a–b, g</xref><tp:nomenclature-citation-list><tp:nomenclature-citation><tp:taxon-name>Rhantus manjakatompo</tp:taxon-name><comment> Pederzani &amp; Rocchi, 2009: 88</comment></tp:nomenclature-citation></tp:nomenclature-citation-list></tp:nomenclature><tp:treatment-sec sec-type="Type locality"><title>Type locality.</title><p>Madagascar, Antananarivo province, Ankaratra mountains, Manjakatompo reserve.</p><p><bold>Type material</bold> (NMW). Holotype <italic>♂</italic> “Madagascar, Ankaratra (Antananarivo), Reserve Manjakatompo, spring stream exp. SE. N deviation to Analamitana (left affl. MD 107) m 1850 asl, 8.x.2001, 16.0°C, 0.003 mS/cm. Gerecke &amp; Goldschmidt collectors BMNH (E) 2004-46”, “Holotype Rhantus manjakatompo Pederzani &amp; Rocchi 2008”, “Data in NHRS-JLKB 000030412” “DNA Voucher”.</p><!--PageBreak--><p><bold>Additional material studied</bold> (NHRS, BMNH, DEUA, see <xref ref-type="app" rid="APP1">Appendix</xref>): <bold>Sofia region (former provinces: Mahajanga):</bold> 2<italic>♂</italic>, 2<italic>♀</italic> (Cat. No. BMNH-672731, 672730, 672726, 672725): Tsaratanana [Antetykalambazaha Camp], <named-content xmlns:xlink="http://www.w3.org/1999/xlink" content-type="dwc:verbatimCoordinates" xlink:type="simple">14.1824S, 48.9448E</named-content>, 1700m, 20–24.xii.2004, Malaisetrap, Leg. Lees, Ranaivosolo.</p><p><bold>Vakinankaratra region (former provinces: Antananarivo):</bold> 4spp. (Cat. No. NHRS-JLKB000021018) Manjakatompo [Analamitana] [swamp near stream][MJK12-02], <named-content xmlns:xlink="http://www.w3.org/1999/xlink" content-type="dwc:verbatimCoordinates" xlink:type="simple">19.3640S, 47.2991E</named-content>, 1760m, 22.i.2012, Leg. Ranarilalatiana, Randriamihaja, 1sp. (Cat. No. NHRS-JLKB000021019) Manjakatompo [Tavolatara][swamp near stream][MJK12-08], <named-content xmlns:xlink="http://www.w3.org/1999/xlink" content-type="dwc:verbatimCoordinates" xlink:type="simple">19.3491S, 47.2784E</named-content>, 2050m, 24.i.2012, Leg. Ranarilalatiana, Randriamihaja, 5spp. (Cat. No. NHRS-JLKB000021020) Manjakatompo [Tavolatara][pool near stream][MJK12-09], <named-content xmlns:xlink="http://www.w3.org/1999/xlink" content-type="dwc:verbatimCoordinates" xlink:type="simple">19.3491S, 47.2780E</named-content>, 2050m, 24.i.2012, Leg. Ranarilalatiana, Randriamihaja, 11spp. (Cat. No. NHRS-JLKB000021021) Manjakatompo [Tavolatara][swamp near source][MJK12-10], <named-content xmlns:xlink="http://www.w3.org/1999/xlink" content-type="dwc:verbatimCoordinates" xlink:type="simple">19.3496S, 47.2779E</named-content>, 2050m, 24.i.2012, Leg. Ranarilalatiana, Randriamihaja, 3spp. (Cat. No. NHRS-JLKB000021022) Manjakatompo [Anosiarivo][lake near source][MJK12–13], <named-content xmlns:xlink="http://www.w3.org/1999/xlink" content-type="dwc:verbatimCoordinates" xlink:type="simple">19.3449S, 47.3041E</named-content>, 2070m, 24.i.2012, Leg. Ranarilalatiana, Randriamihaja, 1spp. (Cat. No. NHRS-JLKB000021023) Manjakatompo [Andongolongo][pool near source][MJK12–12], <named-content xmlns:xlink="http://www.w3.org/1999/xlink" content-type="dwc:verbatimCoordinates" xlink:type="simple">19.3536S, 47.3006E</named-content>, 1900m, 24.i.2012, Leg. Ranarilalatiana, Randriamihaja.</p><!--PageBreak--><!--PageBreak--></tp:treatment-sec><tp:treatment-sec sec-type="Diagnosis"><title>Diagnosis.</title><p>Pronotum entirely testaceous or with two small dark spots medially (<xref ref-type="fig" rid="F2">Figure 2a–b</xref>). Black irrorations of elytra somewhat confluent subapically (<xref ref-type="fig" rid="F2">Figure 2a–b</xref>). Male protarsal claws equally long, evenly curved, apex acute (<xref ref-type="fig" rid="F5">Figure 5a–b</xref>). Male mesotarsal claws equally long but posterior claw distinctly thicker than anterior claw (<xref ref-type="fig" rid="F6">Figure 6a–b</xref>). Penis short and robust (<xref ref-type="fig" rid="F7">Figure 7a–b</xref>), Parameres evenly curved and tapering to apex (<xref ref-type="fig" rid="F7">Figure 7g</xref>). 11.5–12.5 mm long.</p><fig id="F2" position="float" orientation="portrait"><label>Figure 2.</label><caption><p>Habitus, dorsal view: <bold>A</bold> <italic><tp:taxon-name>Rhantus manjakatompo</tp:taxon-name></italic> holotype (Ankaratra mountains) <bold>B</bold> <italic><tp:taxon-name>Rhantus manjakatompo</tp:taxon-name></italic> (Tsaratanana mountains) <bold>C</bold> <italic><tp:taxon-name>Rhantus bouvieri</tp:taxon-name></italic> <bold>D</bold> <italic><tp:taxon-name>Rhantus latus</tp:taxon-name></italic>.</p></caption><graphic xmlns:xlink="http://www.w3.org/1999/xlink" xlink:href="ZooKeys-350-021-g002.jpg" position="float" orientation="portrait" xlink:type="simple"/></fig></tp:treatment-sec><tp:treatment-sec sec-type="Description"><title>Description.</title><p><italic>Size</italic>: ML 11.5–12.5 mm; MW 5.7–5.9 mm; Lp 1.4 mm; Epb 4.7–4.9 mm; Le 8.4–9.0 mm (n = 5).</p><p><italic>Head</italic>. Testaceous with black areas posteriorly and inside eyes. Interocular black pattern narrowly separated medially (<xref ref-type="fig" rid="F2">Figure 2a–b</xref>). Dense reticulation of well impressed meshes, very fine punctuation within and at edges of meshes.</p><p><italic>Pronotum</italic>. Testaceous to ferrugineous with two small dark spots medially (<xref ref-type="fig" rid="F2">Figure 2b</xref>), which may be absent (<xref ref-type="fig" rid="F2">Figure 2a</xref>). Rim at lateral margin clearly visible to indistinct. Dense reticulation of well impressed meshes, very fine punctuation within and at edges of meshes (<xref ref-type="fig" rid="F3">Figure 3a</xref>).</p><!--PageBreak--><p><italic>Elytra</italic>. Testaceous with black irrorations, leaving paler sides and yellow sutural lines (<xref ref-type="fig" rid="F2">Figure 2a–b</xref>). Black irrorations somewhat confluent subapically. Reticulation of polygonal meshes simple anteriorly and double at middle and posteriorly, meshes are somewhat less impressed than on pronotum and larger posteriorly. Very fine punctuation within and at edges of meshes (<xref ref-type="fig" rid="F3">Figure 3b–c</xref>).</p><fig id="F3" position="float" orientation="portrait"><label>Figure 3.</label><caption><p>SEM images of pronotal and elytral microstructure: <bold>A–C</bold> <italic><tp:taxon-name>Rhantus manjakatompo</tp:taxon-name></italic> pronotum (<bold>A</bold>) anterior part of elytron (<bold>B</bold>) and posterior part of elytron (<bold>C</bold>) <bold>D–F</bold> <italic><tp:taxon-name>Rhantus bouvieri</tp:taxon-name></italic> pronotum (<bold>D</bold>) anterior part of elytron (<bold>E</bold>) and posterior part of elytron (<bold>F</bold>) <bold>G–I</bold> <italic><tp:taxon-name>Rhantus latus</tp:taxon-name></italic> pronotum (<bold>G</bold>) anterior part of elytron (<bold>H</bold>) and posterior part of elytron (<bold>I</bold>).</p></caption><graphic xmlns:xlink="http://www.w3.org/1999/xlink" xlink:href="ZooKeys-350-021-g003.jpg" position="float" orientation="portrait" xlink:type="simple"/></fig><p><italic>Ventral side</italic>. Dark brown to black. Epiplura testaceous. Metafemora infuscated (<xref ref-type="fig" rid="F4">Figure 4a</xref>).</p><fig id="F4" position="float" orientation="portrait"><label>Figure 4.</label><caption><p>Habitus, ventral view: <bold>A</bold> <italic><tp:taxon-name>Rhantus manjakatompo</tp:taxon-name></italic> holotype <bold>B</bold> <italic><tp:taxon-name>Rhantus bouvieri</tp:taxon-name></italic> <bold>C</bold> <italic><tp:taxon-name>Rhantus latus</tp:taxon-name></italic>.</p></caption><graphic xmlns:xlink="http://www.w3.org/1999/xlink" xlink:href="ZooKeys-350-021-g004.jpg" position="float" orientation="portrait" xlink:type="simple"/></fig><p><italic>Male</italic>. Protarsal claws equally long, evenly curved, apex acute (<xref ref-type="fig" rid="F5">Figure 5a–b</xref>). Mesotarsal claws equally long but posterior claw distinctly thicker than anterior claw (<xref ref-type="fig" rid="F6">Figure 6a–b</xref>). Penis short and robust, shape as <xref ref-type="fig" rid="F7">Figure 7a–b</xref>. Parameres evenly curved and tapering to apex (<xref ref-type="fig" rid="F7">Figure 7g</xref>).</p><fig id="F5" position="float" orientation="portrait"><label>Figure 5.</label><caption><p>Left protarsal claws: <bold>A–B</bold> <italic><tp:taxon-name>Rhantus manjakatompo</tp:taxon-name></italic>,lateral (<bold>A</bold>) and dorsal (<bold>B</bold>) view <bold>C–D</bold> <italic><tp:taxon-name>Rhantus bouvieri</tp:taxon-name></italic>, lateral (<bold>C</bold>) and dorsal (<bold>D</bold>) view <bold>E–F</bold> <italic><tp:taxon-name>Rhantus latus</tp:taxon-name></italic>, lateral (<bold>E</bold>) and dorsal (<bold>F</bold>) view.</p></caption><graphic xmlns:xlink="http://www.w3.org/1999/xlink" xlink:href="ZooKeys-350-021-g005.jpg" position="float" orientation="portrait" xlink:type="simple"/></fig><fig id="F6" position="float" orientation="portrait"><label>Figure 6.</label><caption><p>Left mesotarsal claws: <bold>A–B</bold> <italic><tp:taxon-name>Rhantus manjakatompo</tp:taxon-name></italic>,lateral (<bold>A</bold>) and dorsal (<bold>B</bold>) view <bold>C–D</bold> <italic><tp:taxon-name>Rhantus bouvieri</tp:taxon-name></italic>, lateral (<bold>C</bold>) and dorsal (<bold>D</bold>) view <bold>E–F</bold> <italic><tp:taxon-name>Rhantus latus</tp:taxon-name></italic>, lateral (<bold>E</bold>) and dorsal (<bold>F</bold>) view.</p></caption><graphic xmlns:xlink="http://www.w3.org/1999/xlink" xlink:href="ZooKeys-350-021-g006.jpg" position="float" orientation="portrait" xlink:type="simple"/></fig><fig id="F7" position="float" orientation="portrait"><label>Figure 7.</label><caption><p>Male genitals, penis in lateral and dorsal view: <bold>A–B</bold> <italic><tp:taxon-name>Rhantus manjakatompo</tp:taxon-name></italic> <bold>C–D</bold> <italic><tp:taxon-name>Rhantus bouvieri</tp:taxon-name></italic> <bold>E–F</bold> <italic><tp:taxon-name>Rhantus latus</tp:taxon-name></italic>. Parameres in lateral view <bold>G</bold> <italic><tp:taxon-name>Rhantus manjakatompo</tp:taxon-name></italic> <bold>H</bold> <italic><tp:taxon-name>Rhantus bouvieri</tp:taxon-name></italic> <bold>I</bold> <italic><tp:taxon-name>Rhantus latus</tp:taxon-name></italic>.</p></caption><graphic xmlns:xlink="http://www.w3.org/1999/xlink" xlink:href="ZooKeys-350-021-g007.jpg" position="float" orientation="portrait" xlink:type="simple"/></fig></tp:treatment-sec><tp:treatment-sec sec-type="Remarks"><title>Remarks.</title><p>In 2004 David Lees and Ravomiarana Ranaivosolo collected material of what seemed to be a new <italic><tp:taxon-name>Rhantus</tp:taxon-name></italic> species from the mountain massif of Tsaratanana, North Madagascar. <italic><tp:taxon-name>Rhantus manjakatompo</tp:taxon-name></italic> was described in 2009 based on a single male specimen from Ankaratra mountains, 70km south of Antananarivo in central Madagascar. Despite variation in color and impression of a lateral rim of pronotum, molecular data indicate that the studied material from Ankaratra and Tsaratanana are conspecific or at least not an old enough divergence to be recognised based on <italic>COI</italic> sequence (genetic distance 0.008–0.011). As also male tarsal claws, aedeagus and parameres were identical, we consider the specimens from Tsaratanana mountains conspecific with the holotype of <italic><tp:taxon-name>Rhantus manjakatompo</tp:taxon-name></italic>.</p></tp:treatment-sec><tp:treatment-sec sec-type="Habitat"><title>Habitat.</title><p>Associated with sources and streams, and surrounding water assemblages like nearby pools and marshes at altitudes between 1700 to 2070 m a.s.l. In Manjakatompo, the species was most numerous at elevations above 2000 m.</p><!--PageBreak--></tp:treatment-sec><tp:treatment-sec sec-type="Distribution"><title>Distribution.</title><p>Endemic to Madagascar. Only known from Tsaratanana mountains and Manjakatompo forestry station in the Ankaratra mountains (<xref ref-type="fig" rid="F8">Figure 8</xref>).</p><fig id="F8" position="float" orientation="portrait"><label>Figure 8.</label><caption><p>Distribution and all known records of the three <italic><tp:taxon-name>Rhantus</tp:taxon-name></italic> species of Madagascar with a special emphasis on Manjakatompo. Inset map of Manjakatompo adapted from <xref ref-type="bibr" rid="B13">FTM (1995)</xref> Extent of natural forest left may have changed since the map was made.</p></caption><graphic xmlns:xlink="http://www.w3.org/1999/xlink" xlink:href="ZooKeys-350-021-g008.jpg" position="float" orientation="portrait" xlink:type="simple"/></fig></tp:treatment-sec><tp:treatment-sec><!--Section generated to contain objects referenced in tp:taxon-treatment.--><app id="APP1"><title>Appendix</title><supplementary-material xmlns:xlink="http://www.w3.org/1999/xlink" id="S1" position="float" orientation="portrait" xlink:type="simple"><caption><p>Supplementary table include detailed information of all examined specimens. (doi: <ext-link ext-link-type="uri" xlink:href="http://dx.doi.org/10.3897/zookeys.350.6127.app" xlink:type="simple">10.3897/zookeys.350.6127.app</ext-link>) File format: Microsoft Excel file (xls).</p></caption><media xlink:href="ZooKeys-350-021-s001.xls" mimetype="Microsoft Excell Spreadsheet" mime-subtype="xls" position="float" orientation="portrait" xlink:type="simple"/></supplementary-material></app></tp:treatment-sec><ref-list><ref id="B13"><mixed-citation xmlns:xlink="http://www.w3.org/1999/xlink" xlink:type="simple"><person-group><name name-style="western"><surname>FTM</surname></name></person-group> (<year>1995</year>) <source>Foiben Taosarintanin’i Madagasikara, (Institut Géographique et Hydrographique National) 27/95.</source></mixed-citation></ref></ref-list></tp:taxon-treatment>
