# Supplementary material for: Taxonomic revision of Madagascan Rhantus (Coleoptera, Dytiscidae, Colymbetinae) with an emphasis on Manjakatompo as a conservation priority
Source: Zookeys. 2013 Nov 14;(350):21–45. doi: 10.3897/zookeys.350.6127 (PMC3837497; doi:10.3897/zookeys.350.6127)
Supplement: XML Treatment for Rhantus bouvieri [file zookeys.350.6127-treatment2.xml]

<!DOCTYPE tp:taxon-treatment
  PUBLIC "-//TaxonX//DTD Taxonomic Treatment Publishing DTD v0 20100105//EN" "tax-treatment-NSO.dtd">
<tp:taxon-treatment xmlns:tp="http://www.plazi.org/taxpub"><tp:treatment-meta><mixed-citation publication-type="journal"><person-group><name><surname>Hjalmarsson</surname><given-names>Anna Emilia</given-names></name><name><surname>Bukontaite</surname><given-names>Rasa</given-names></name><name><surname>Ranarilalatiana</surname><given-names>Tolotra</given-names></name><name><surname>Randriamihaja</surname><given-names>Jacquelin Herisahala</given-names></name><name><surname>Bergsten</surname><given-names>Johannes</given-names></name></person-group><article-title>Taxonomic revision of Madagascan <italic>Rhantus</italic> (Coleoptera, Dytiscidae, Colymbetinae) with an emphasis on Manjakatompo as a conservation priority</article-title><source>Zookeys</source><day>14</day><month>11</month><year>2013</year><volume>2013</volume><issue>350</issue><fpage>21</fpage><lpage>45</lpage><pub-id pub-id-type="doi">10.3897/zookeys.350.6127</pub-id></mixed-citation></tp:treatment-meta><tp:nomenclature><tp:taxon-name>
                            <tp:taxon-name-part taxon-name-part-type="genus">Rhantus</tp:taxon-name-part>
                            <tp:taxon-name-part taxon-name-part-type="species">bouvieri</tp:taxon-name-part>
                            <object-id xmlns:xlink="http://www.w3.org/1999/xlink" xlink:type="simple">http://species-id.net/wiki/Rhantus_bouvieri</object-id>
                        </tp:taxon-name><tp:taxon-authority>Régimbart, 1900</tp:taxon-authority><xref ref-type="fig" rid="F2">Figures 2c</xref><xref ref-type="fig" rid="F3">, 3d–f</xref><xref ref-type="fig" rid="F4">, 4b</xref><xref ref-type="fig" rid="F5">, 5c–d</xref><xref ref-type="fig" rid="F6">, 6c–d</xref><xref ref-type="fig" rid="F7">, 7c–d, h</xref><tp:nomenclature-citation-list><tp:nomenclature-citation><tp:taxon-name>Rhantus bouvieri</tp:taxon-name><comment> Régimbart, 1900: 374</comment></tp:nomenclature-citation><tp:nomenclature-citation><tp:taxon-name>Rhantus Bouvieri</tp:taxon-name><comment> Régimbart, 1899: <xref ref-type="bibr" rid="B36">Zimmerman (1920</xref>: 199); <xref ref-type="bibr" rid="B16">Guignot (1961</xref>: 754).</comment></tp:nomenclature-citation><tp:nomenclature-citation><tp:taxon-name>Rhantus bouvieri</tp:taxon-name><comment> Régimbart, 1899: <xref ref-type="bibr" rid="B22">Nilsson (2001</xref>: 48).</comment></tp:nomenclature-citation></tp:nomenclature-citation-list></tp:nomenclature><tp:treatment-sec sec-type="Type locality"><title>Type locality.</title><p>Madagascar, Fianarantsoa.</p></tp:treatment-sec><tp:treatment-sec sec-type="Type material"><title>Type material</title><p>(MNHN). <bold>Lectotype</bold> <italic>♂</italic>, here designated to fix the concept of <italic><tp:taxon-name>Rhantus bouvieri</tp:taxon-name></italic> and to ensure the universal and consistent interpretation of the same: “Data in NHRS-JLKB000030144”, “Rhantus Bouvieri Rég. M. Régimbart det.”, “Museum Paris Madagascar Fianarantsoa Grandidier 1852–91”, ”Rhantus bouvieri Régimbart, 1900 Det. J. Bergsten 2011” our lectotype label.</p><p><bold>Paralectotypes</bold> 2<italic>♀</italic>: “Data in NHRS-JLKB000030405 and Data in NHRS-JLKB0000304283”, “Museum Paris Madagascar Fianarantsoa Grandidier 1852–91”, our paralectotype labels.</p><p><bold>Additional material studied</bold> (NHRS, BMNH, MNHN, NMW, DEAU, see <xref ref-type="app" rid="APP1">Appendix</xref>):</p><p><bold>Matsiatra Ambony (Haute Matsiatra) region (former provinces: Fianarantsoa):</bold> 2<italic>♂</italic> (Cat. No. BMNH-743391, 743392), Andringitra NP [Zomandao river, by bridge on road to camp Belamba], <named-content xmlns:xlink="http://www.w3.org/1999/xlink" content-type="dwc:verbatimCoordinates" xlink:type="simple">22.1043S, 46.9207E</named-content>, 1420m, 09.v.2006, Bottletrap, Leg Bergsten et al.</p><p><bold>Vakinankaratra region (former provinces: Antananarivo):</bold> 1<!--PageBreak--><italic>♂</italic>, 1<italic>♀</italic> (Cat. No. NHRS-JLKB000030410, 30411), Manjakatompo [pond by], 10.x.1968, Leg. Starmühlner, 2spp. (Cat. No. NHRS-JLKB000010272), Manjakatompo [Analafandriana, 500m S fish farm by the road][grassy pond][MAD11–14], <named-content xmlns:xlink="http://www.w3.org/1999/xlink" content-type="dwc:verbatimCoordinates" xlink:type="simple">19.3619S, 47.3150E</named-content>, 1730m, 03.xi.2011, Leg. Bergsten, Ranarilalatiana, Randriamihaja, Bukontaite, 8spp. (Cat. No. NHRS-JLKB000010275), Manjakatompo [500m E Lac Froid by the road][pond and inlet stream][MAD11–16] <named-content xmlns:xlink="http://www.w3.org/1999/xlink" content-type="dwc:verbatimCoordinates" xlink:type="simple">19.3449S, 47.3338E</named-content>, 1620m, 04.xi.2011, Leg. Bergsten, Ranarilalatiana, Randriamihaja, Bukontaite, 16spp. (Cat. No. NHRS-JLKB000010276), Manjakatompo [500m E Lac Froid by the road][pond and inlet stream][MAD11-16], <named-content xmlns:xlink="http://www.w3.org/1999/xlink" content-type="dwc:verbatimCoordinates" xlink:type="simple">19.3449S, 47.3338E</named-content>, 1620m, 04.xi.2011, Leg. Bergsten, Ranarilalatiana, Randriamihaja, Bukontaite, 10spp. (Cat. No. NHRS-JLKB000010273), Manjakatompo [2km NE Amparandraindrisa][pond and stream][MAD11-18], <named-content xmlns:xlink="http://www.w3.org/1999/xlink" content-type="dwc:verbatimCoordinates" xlink:type="simple">19.3607S, 47.3009E</named-content>, 1770m, 05.xi.2011, Leg. Bergsten, Ranarilalatiana, Randriamihaja, Bukontaite, 4spp. (Cat. No. NHRS-JLKB000021024), Manjakatompo [Anosiarivo][lake near source][MJK12-13], <named-content xmlns:xlink="http://www.w3.org/1999/xlink" content-type="dwc:verbatimCoordinates" xlink:type="simple">19.3449S, 47.3041E</named-content>, 2070m, 24.i.2012, Leg. Ranarilalatiana, Randriamihaja, 7spp. (Cat. No. NHRS-JLKB000021025), Manjakatompo [Poste][lake with grass][MJK12-14], <named-content xmlns:xlink="http://www.w3.org/1999/xlink" content-type="dwc:verbatimCoordinates" xlink:type="simple">19.3542S, 47.3081E</named-content>, 1800m, 24.i.2012, Leg. Ranarilalatiana, Randriamihaja.</p><p><bold>Madagascar (region indecisive):</bold> 3<italic>♂</italic>, 6<italic>♀</italic> (Cat. No. NHRS-JLKB000030139, 30140, 30141, 30142, 30144, 30400, 30401, 30402, 30403), Madagascar, Leg. Catat, 2<italic>♀</italic> (Cat. No. NHRS-JLKB000030404, 30143) Madagascar [Centre-Sud], 1901, Leg. Alluaud, 1<italic>♀</italic> (Cat. No.: NHRS-JLKB000030138) Antananarivo [city or province, indecisive], Leg. Sikora, 1<italic>♀</italic> (Cat. No. NHRS-JLKB000030287) Forêt Tanala [province indecisive], Leg. Alluaud</p></tp:treatment-sec><tp:treatment-sec sec-type="Diagnosis"><title>Diagnosis.</title><p>Pronotum with two elongated rectangular dark spots, narrowly (or partly) separated in middle (<xref ref-type="fig" rid="F2">Figure 2c</xref>). Male protarsal claws equally long, straight in lateral view apart from at base and apex (<xref ref-type="fig" rid="F5">Figure 5c–d</xref>). Male mesotarsal claws curved in lateral view, equally thin, the anterior claw somewhat longer than the posterior (<xref ref-type="fig" rid="F6">Figure 6c–d</xref>). Penis in dorsal view evenly tapering towards apex, in lateral view with a relatively sharp angle at the base (<xref ref-type="fig" rid="F7">Figure 7c–d</xref>). Parameres with inner margin undulated (<xref ref-type="fig" rid="F7">Figure 7h</xref>). 9.4–10.8 mm long.</p><!--PageBreak--></tp:treatment-sec><tp:treatment-sec sec-type="Description"><title>Description.</title><p><italic>Size</italic>: ML, 9.4-10.8 mm;  MW, 5.2–5.7 mm; Lp, 1.0–1.4 mm; Wp, 3.8–4.1 mm; Le, 7.2–8.1 mm (n = 18).</p><p><italic>Head</italic>. Testaceous with black areas inside and posterior of eyes. Interocular black pattern tapering towards the interior and narrowly separated (<xref ref-type="fig" rid="F2">Figure 2c</xref>). Dense micropunctation and incomplete microreticulation.</p><p><italic>Pronotum</italic>. Testaceous ferrugineous with two elongated rectangular black areas that are narrowly separated medially (<xref ref-type="fig" rid="F2">Figure 2c</xref>). Lateral rim present, distinct. Dense micropunctation and incomplete microreticulation (<xref ref-type="fig" rid="F3">Figure 3d</xref>).</p><p><italic>Elytra</italic>. Testaceous with black irrorations, leaving paler sides and yellow sutural lines (<xref ref-type="fig" rid="F2">Figure 2c</xref>). Somewhat confluent to form two small black areas subapically. Microreticulation double but somewhat indistinct. Very fine punctuation within and at edges of meshes (<xref ref-type="fig" rid="F3">Figure 3e–f</xref>).</p><p><italic>Ventral side</italic>. Dark brown to black, abdominal segments with testaceous spots along the lateral edges. Epiplura and legs, including metafemur, testaceous (<xref ref-type="fig" rid="F4">Figure 4b</xref>).</p><p><italic>Male</italic>. Protarsal claws equally long, medially straight in lateral view (<xref ref-type="fig" rid="F5">Figure 5c-d</xref>). Mesotarsal claws curved in lateral view, equally thin, the anterior claw somewhat longer than the posterior (<xref ref-type="fig" rid="F6">Figure 6c–d</xref>). Penis in dorsal view evenly tapering towards apex (<xref ref-type="fig" rid="F7">Figure 7d</xref>). in lateral view not evenly curved but almost angulate at base (<xref ref-type="fig" rid="F7">Figure 7c</xref>). Parameres with inner margin undulating (<xref ref-type="fig" rid="F7">Figure 7h</xref>).</p></tp:treatment-sec><tp:treatment-sec sec-type="Remarks"><title>Remarks.</title><p>In the original description, Régimbart refers to specimens from Fianarantsoa collected by Grandidier, but the holotype is not designated. The three specimens labelled “Fianarantsoa Grandidier” at MNHN are therefore considered to be syntypes and a male with genitalia extracted is designated here as the lectotype. Lectotype and paralectotypes were labelled as such.</p></tp:treatment-sec><tp:treatment-sec sec-type="Habitat"><title>Habitat.</title><p>Known from a river in Andringitra and streams and grassy ponds in Manjakatompo, in both cases at altitudes between 1420 to 2070 m a.s.l.</p></tp:treatment-sec><tp:treatment-sec sec-type="Distribution"><title>Distribution.</title><p>Endemic to Madagascar. Precise localities only known from Manjakatompo forestry station in the Ankaratra mountains and the Andringitra mountains (<xref ref-type="fig" rid="F8">Figure 8</xref>). Forêt Tanala, Fianarantsoa and Tananarive are less precise region descriptions which includes Manjakatompo (Antananarivo) and Andingitra (Fianarantsoa, Forêt Tanala).</p></tp:treatment-sec><tp:treatment-sec><!--Section generated to contain objects referenced in tp:taxon-treatment.--><fig id="F2" position="float" orientation="portrait"><label>Figure 2.</label><caption><p>Habitus, dorsal view: <bold>A</bold> <italic><tp:taxon-name>Rhantus manjakatompo</tp:taxon-name></italic> holotype (Ankaratra mountains) <bold>B</bold> <italic><tp:taxon-name>Rhantus manjakatompo</tp:taxon-name></italic> (Tsaratanana mountains) <bold>C</bold> <italic><tp:taxon-name>Rhantus bouvieri</tp:taxon-name></italic> <bold>D</bold> <italic><tp:taxon-name>Rhantus latus</tp:taxon-name></italic>.</p></caption><graphic xmlns:xlink="http://www.w3.org/1999/xlink" xlink:href="ZooKeys-350-021-g002.jpg" position="float" orientation="portrait" xlink:type="simple"/></fig><fig id="F3" position="float" orientation="portrait"><label>Figure 3.</label><caption><p>SEM images of pronotal and elytral microstructure: <bold>A–C</bold> <italic><tp:taxon-name>Rhantus manjakatompo</tp:taxon-name></italic> pronotum (<bold>A</bold>) anterior part of elytron (<bold>B</bold>) and posterior part of elytron (<bold>C</bold>) <bold>D–F</bold> <italic><tp:taxon-name>Rhantus bouvieri</tp:taxon-name></italic> pronotum (<bold>D</bold>) anterior part of elytron (<bold>E</bold>) and posterior part of elytron (<bold>F</bold>) <bold>G–I</bold> <italic><tp:taxon-name>Rhantus latus</tp:taxon-name></italic> pronotum (<bold>G</bold>) anterior part of elytron (<bold>H</bold>) and posterior part of elytron (<bold>I</bold>).</p></caption><graphic xmlns:xlink="http://www.w3.org/1999/xlink" xlink:href="ZooKeys-350-021-g003.jpg" position="float" orientation="portrait" xlink:type="simple"/></fig><fig id="F4" position="float" orientation="portrait"><label>Figure 4.</label><caption><p>Habitus, ventral view: <bold>A</bold> <italic><tp:taxon-name>Rhantus manjakatompo</tp:taxon-name></italic> holotype <bold>B</bold> <italic><tp:taxon-name>Rhantus bouvieri</tp:taxon-name></italic> <bold>C</bold> <italic><tp:taxon-name>Rhantus latus</tp:taxon-name></italic>.</p></caption><graphic xmlns:xlink="http://www.w3.org/1999/xlink" xlink:href="ZooKeys-350-021-g004.jpg" position="float" orientation="portrait" xlink:type="simple"/></fig><fig id="F5" position="float" orientation="portrait"><label>Figure 5.</label><caption><p>Left protarsal claws: <bold>A–B</bold> <italic><tp:taxon-name>Rhantus manjakatompo</tp:taxon-name></italic>,lateral (<bold>A</bold>) and dorsal (<bold>B</bold>) view <bold>C–D</bold> <italic><tp:taxon-name>Rhantus bouvieri</tp:taxon-name></italic>, lateral (<bold>C</bold>) and dorsal (<bold>D</bold>) view <bold>E–F</bold> <italic><tp:taxon-name>Rhantus latus</tp:taxon-name></italic>, lateral (<bold>E</bold>) and dorsal (<bold>F</bold>) view.</p></caption><graphic xmlns:xlink="http://www.w3.org/1999/xlink" xlink:href="ZooKeys-350-021-g005.jpg" position="float" orientation="portrait" xlink:type="simple"/></fig><fig id="F6" position="float" orientation="portrait"><label>Figure 6.</label><caption><p>Left mesotarsal claws: <bold>A–B</bold> <italic><tp:taxon-name>Rhantus manjakatompo</tp:taxon-name></italic>,lateral (<bold>A</bold>) and dorsal (<bold>B</bold>) view <bold>C–D</bold> <italic><tp:taxon-name>Rhantus bouvieri</tp:taxon-name></italic>, lateral (<bold>C</bold>) and dorsal (<bold>D</bold>) view <bold>E–F</bold> <italic><tp:taxon-name>Rhantus latus</tp:taxon-name></italic>, lateral (<bold>E</bold>) and dorsal (<bold>F</bold>) view.</p></caption><graphic xmlns:xlink="http://www.w3.org/1999/xlink" xlink:href="ZooKeys-350-021-g006.jpg" position="float" orientation="portrait" xlink:type="simple"/></fig><fig id="F7" position="float" orientation="portrait"><label>Figure 7.</label><caption><p>Male genitals, penis in lateral and dorsal view: <bold>A–B</bold> <italic><tp:taxon-name>Rhantus manjakatompo</tp:taxon-name></italic> <bold>C–D</bold> <italic><tp:taxon-name>Rhantus bouvieri</tp:taxon-name></italic> <bold>E–F</bold> <italic><tp:taxon-name>Rhantus latus</tp:taxon-name></italic>. Parameres in lateral view <bold>G</bold> <italic><tp:taxon-name>Rhantus manjakatompo</tp:taxon-name></italic> <bold>H</bold> <italic><tp:taxon-name>Rhantus bouvieri</tp:taxon-name></italic> <bold>I</bold> <italic><tp:taxon-name>Rhantus latus</tp:taxon-name></italic>.</p></caption><graphic xmlns:xlink="http://www.w3.org/1999/xlink" xlink:href="ZooKeys-350-021-g007.jpg" position="float" orientation="portrait" xlink:type="simple"/></fig><app id="APP1"><title>Appendix</title><supplementary-material xmlns:xlink="http://www.w3.org/1999/xlink" id="S1" position="float" orientation="portrait" xlink:type="simple"><caption><p>Supplementary table include detailed information of all examined specimens. (doi: <ext-link ext-link-type="uri" xlink:href="http://dx.doi.org/10.3897/zookeys.350.6127.app" xlink:type="simple">10.3897/zookeys.350.6127.app</ext-link>) File format: Microsoft Excel file (xls).</p></caption><media xlink:href="ZooKeys-350-021-s001.xls" mimetype="Microsoft Excell Spreadsheet" mime-subtype="xls" position="float" orientation="portrait" xlink:type="simple"/></supplementary-material></app><fig id="F8" position="float" orientation="portrait"><label>Figure 8.</label><caption><p>Distribution and all known records of the three <italic><tp:taxon-name>Rhantus</tp:taxon-name></italic> species of Madagascar with a special emphasis on Manjakatompo. Inset map of Manjakatompo adapted from <xref ref-type="bibr" rid="B13">FTM (1995)</xref> Extent of natural forest left may have changed since the map was made.</p></caption><graphic xmlns:xlink="http://www.w3.org/1999/xlink" xlink:href="ZooKeys-350-021-g008.jpg" position="float" orientation="portrait" xlink:type="simple"/></fig></tp:treatment-sec><ref-list><ref id="B36"><mixed-citation xmlns:xlink="http://www.w3.org/1999/xlink" xlink:type="simple"><person-group><name name-style="western"><surname>Zimmermann</surname><given-names>A</given-names></name></person-group> (<year>1920</year>) <chapter-title>Dytiscidae, Haliplidae, Hygrobiidae, Amphizoidae.</chapter-title> In: <person-group><name name-style="western"><surname>Schenkling</surname><given-names>S</given-names></name></person-group> (<role>Ed</role>) <article-title>Coleopterorum Catalogus</article-title>. Vol. <volume>4</volume>, pars 71. <publisher-name>W. Junk</publisher-name>, <publisher-loc>Berlin</publisher-loc>, <lpage>326</lpage> pp.</mixed-citation></ref><ref id="B16"><mixed-citation xmlns:xlink="http://www.w3.org/1999/xlink" xlink:type="simple"><person-group><name name-style="western"><surname>Guignot</surname><given-names>F</given-names></name></person-group> (<year>1961</year>) <article-title>Revision des Hydrocanthares d’Afrique (Coleoptera, Dytiscoidea). Troisème partie. Annales du Musée Royal du Congo Belge, Tervuren. Série in Octavo.</article-title><source>Sciences Zoologiques</source><volume>90</volume>: <fpage>659</fpage>-<lpage>995</lpage>.</mixed-citation></ref><ref id="B22"><mixed-citation xmlns:xlink="http://www.w3.org/1999/xlink" xlink:type="simple"><person-group><name name-style="western"><surname>Nilsson</surname><given-names>AN</given-names></name></person-group> (<year>2001</year>) <article-title>World Catalogue of Insects, Volume 3: Dytiscidae (Coleoptera).</article-title><publisher-name>Apollo Books</publisher-name>, <publisher-loc>Steenstrup</publisher-loc>, <lpage>395</lpage> pp.</mixed-citation></ref><ref id="B13"><mixed-citation xmlns:xlink="http://www.w3.org/1999/xlink" xlink:type="simple"><person-group><name name-style="western"><surname>FTM</surname></name></person-group> (<year>1995</year>) <source>Foiben Taosarintanin’i Madagasikara, (Institut Géographique et Hydrographique National) 27/95.</source></mixed-citation></ref></ref-list></tp:taxon-treatment>
