# Supplementary material for: Taxonomic revision of Madagascan Rhantus (Coleoptera, Dytiscidae, Colymbetinae) with an emphasis on Manjakatompo as a conservation priority
Source: Zookeys. 2013 Nov 14;(350):21–45. doi: 10.3897/zookeys.350.6127 (PMC3837497; doi:10.3897/zookeys.350.6127)
Supplement: XML Treatment for Rhantus latus [file zookeys.350.6127-treatment3.xml]

<!DOCTYPE tp:taxon-treatment
  PUBLIC "-//TaxonX//DTD Taxonomic Treatment Publishing DTD v0 20100105//EN" "tax-treatment-NSO.dtd">
<tp:taxon-treatment xmlns:tp="http://www.plazi.org/taxpub"><tp:treatment-meta><mixed-citation publication-type="journal"><person-group><name><surname>Hjalmarsson</surname><given-names>Anna Emilia</given-names></name><name><surname>Bukontaite</surname><given-names>Rasa</given-names></name><name><surname>Ranarilalatiana</surname><given-names>Tolotra</given-names></name><name><surname>Randriamihaja</surname><given-names>Jacquelin Herisahala</given-names></name><name><surname>Bergsten</surname><given-names>Johannes</given-names></name></person-group><article-title>Taxonomic revision of Madagascan <italic>Rhantus</italic> (Coleoptera, Dytiscidae, Colymbetinae) with an emphasis on Manjakatompo as a conservation priority</article-title><source>Zookeys</source><day>14</day><month>11</month><year>2013</year><volume>2013</volume><issue>350</issue><fpage>21</fpage><lpage>45</lpage><pub-id pub-id-type="doi">10.3897/zookeys.350.6127</pub-id></mixed-citation></tp:treatment-meta><tp:nomenclature><tp:taxon-name>
                            <tp:taxon-name-part taxon-name-part-type="genus">Rhantus</tp:taxon-name-part>
                            <tp:taxon-name-part taxon-name-part-type="species">latus</tp:taxon-name-part>
                            <object-id xmlns:xlink="http://www.w3.org/1999/xlink" xlink:type="simple">http://species-id.net/wiki/Rhantus_latus</object-id>
                        </tp:taxon-name><tp:taxon-authority>(Fairmaire, 1869)</tp:taxon-authority><xref ref-type="fig" rid="F2">Figures 2d</xref><xref ref-type="fig" rid="F3">, 3g–i</xref><xref ref-type="fig" rid="F4">, 4c</xref><xref ref-type="fig" rid="F5">, 5e–f</xref><xref ref-type="fig" rid="F6">, 6e–f</xref><xref ref-type="fig" rid="F7">, 7e–f, i</xref><tp:nomenclature-citation-list><tp:nomenclature-citation><tp:taxon-name>Colymbetes latus</tp:taxon-name><comment> Fairmaire, 1869: 191. Type locality: Madagascar</comment></tp:nomenclature-citation><tp:nomenclature-citation><tp:taxon-name>Rhantus goudoti</tp:taxon-name><comment> Sharp, 1882: 623. Synonymized by <xref ref-type="bibr" rid="B9">Branden (1885</xref>: 91). Type locality: Madagascar</comment></tp:nomenclature-citation><tp:nomenclature-citation><tp:taxon-name>Rhantus stenonychus</tp:taxon-name><comment><xref ref-type="bibr" rid="B27">Régimbart 1895</xref>: 179 <bold>syn. n.</bold> Type locality: Madagascar, lake Ambodinandohalo</comment></tp:nomenclature-citation><!--PageBreak--><tp:nomenclature-citation><tp:taxon-name>Rhantus latus</tp:taxon-name><comment> (Fairmaire, 1869): <xref ref-type="bibr" rid="B27">Régimbart (1895</xref>: 183); <xref ref-type="bibr" rid="B36">Zimmermann (1920</xref>: 202); <xref ref-type="bibr" rid="B16">Guignot (1961</xref>: 764); <xref ref-type="bibr" rid="B22">Nilsson (2001</xref>: 51).</comment></tp:nomenclature-citation></tp:nomenclature-citation-list></tp:nomenclature><tp:treatment-sec sec-type="Type material studied"><title>Type material studied.</title><p>Typematerial of <italic><tp:taxon-name>Colymbetes latus</tp:taxon-name></italic> could not be localized in the Paris collections. We have no reasons to believe the type material is lost or destroyed, but to localize and identify the material that Fairmaire studied proved difficult as it was not found in Fairmaire’s collection. The type material was collected by medicine doctor and entomologist Charles Coquerel who died in 1867.</p><p><italic><tp:taxon-name>Rhantus stenonychus</tp:taxon-name></italic>: <bold>Holotype</bold> <italic>♂</italic> for <italic><tp:taxon-name>Rhantus stenonychus</tp:taxon-name></italic> (MNHN): “Madagascar, Lac Ambodo, R.P. Camboue”, “Data in NHRS-JLKB000030296”.</p><!--PageBreak--><p><italic>Rhantus goudoti</italic>: <bold>Lectotype</bold> <italic>♂</italic> for <italic><tp:taxon-name>Rhantus goudoti</tp:taxon-name></italic>, here designated to fix the concept of Rhantus goudoti Sharp and to ensure the universal and consistent interpretation of the same (BMNH): “905”, “C. latus Fairm. seems very close to this, but is a little shorter in form, +paler” [handwritten note on the specimen], “Sharp Coll. 1905–313.”, “Type”, “Type 905 Goudoti Dej. Madagascar.” “Data in NHRS-JLKB 000030415“, our lectotype label. <bold>Paralectotype</bold> <italic>♀</italic> (BMNH) “Sharp Coll. 1905–313.”, “Co-type”, “Madagascar. 905” “Data in NHRS-JLKB 000030413“, our paralectotype label. <bold>Paralectotype</bold> <italic>♂</italic> (BMNH) “37” “Co-type”, “Madagascar 905”, “Sharp Coll. 1905–313.” “Data in NHRS-JLKB 000030414“our paralectotype label. 1<italic>♂</italic> <bold>Paralectotype</bold> (MNHN): Data in NHRS-JLKB 000030297, Colymbetes goudotii mihi Madagascar, D. Sharp Monogr., Ex Musæo Dejean, our paralectotype label.</p><p><bold>Additional material studied</bold> (for full details see <xref ref-type="app" rid="APP1">Appendix</xref>).</p><p><bold>Vakinankaratra region (former provinces: Antananarivo):</bold> 15spp. (Cat No. NHRS-JLKB000010277), Manjakatompo [2km NE Amparandraindrisa][pond and stream][MAD11-18], <named-content xmlns:xlink="http://www.w3.org/1999/xlink" content-type="dwc:verbatimCoordinates" xlink:type="simple">19.3607S, 47.3009E</named-content>, 1770m, 05.xi.2011, Leg. Bergsten, Ranarilalatiana, Randriamihaja, Bukontaite, 24 spp. (Cat. No. NHRS-JLKB000010278), Manjakatompo [500m E Lac Froid by the road][pond and inlet stream][MAD11-16], <named-content xmlns:xlink="http://www.w3.org/1999/xlink" content-type="dwc:verbatimCoordinates" xlink:type="simple">19.3449S, 47.3338E</named-content>, 1620m, 04.xi.2011, Leg. Bergsten, Ranarilalatiana, Randriamihaja, Bukontaite, 12 spp. (Cat. No. NHRS-JLKB000010274), Manjakatompo [Analafandriana, 500m S fish farm by the road][grassy pond][MAD11-14], <named-content xmlns:xlink="http://www.w3.org/1999/xlink" content-type="dwc:verbatimCoordinates" xlink:type="simple">19.3619S, 47.3150E</named-content>, 1730m, 03.xi.2011, Leg. Bergsten, Ranarilalatiana, Randriamihaja, Bukontaite, 1sp. (Cat. No. NHRS-JLKB000010269), Manjakatompo [Analamitana, by bridge close to SKOL facility][stream and stagnant pool][MAD11-19], <named-content xmlns:xlink="http://www.w3.org/1999/xlink" content-type="dwc:verbatimCoordinates" xlink:type="simple">19.3646S, 47.2989E</named-content>, 1750m, 05.xi.2011, Leg. Bergsten, Ranarilalatiana, Randriamihaja, Bukontaite, 2sp. (NHRS-JLKB000010270), Manjakatompo [Analafandriana close to fish farm][stream and wet field][MAD11-13], <named-content xmlns:xlink="http://www.w3.org/1999/xlink" content-type="dwc:verbatimCoordinates" xlink:type="simple">19.3581S, 47.3140E</named-content>, 1730m, 03.xi.2011, Leg. Bergsten, Ranarilalatiana, Randriamihaja, Bukontaite, 1sp. (Cat. No. NHRS-JLKB000021026), Manjakatompo [Tavolatara][pool near stream][MJK12-09], <named-content xmlns:xlink="http://www.w3.org/1999/xlink" content-type="dwc:verbatimCoordinates" xlink:type="simple">19.3491S, 47.2780E</named-content>, 2050m, 24.i.2012, Leg. Ranarilalatiana, Randriamihaja, 2spp. (Cat. No. NHRS-JLKB000021027), Manjakatompo [Analamitana] [swamp near stream][MJK12-02], <named-content xmlns:xlink="http://www.w3.org/1999/xlink" content-type="dwc:verbatimCoordinates" xlink:type="simple">19.3640S, 47.2991E</named-content>, 1760m, 22.i.2012, Leg. Ranarilalatiana, Randriamihaja, 2spp. (Cat. No. NHRS-JLKB000021028), Manjakatompo [Tavolatara][swamp near source][MJK12-10], <named-content xmlns:xlink="http://www.w3.org/1999/xlink" content-type="dwc:verbatimCoordinates" xlink:type="simple">19.3496S, 47.2779E</named-content>, 2050m, 24.i.2012, Leg. Ranarilalatiana, Randriamihaja, 3spp. (cat. No. NHRS-JLKB000021029), Manjakatompo [Anosiarivo][lake near source][MJK12-13], <named-content xmlns:xlink="http://www.w3.org/1999/xlink" content-type="dwc:verbatimCoordinates" xlink:type="simple">19.3449S, 47.3041E</named-content>, 2070m, 24.i.2012, Leg. Ranarilalatiana, Randriamihaja, 2spp. (Cat. No. NHRS-JLKB000021030), Manjakatompo [Poste][lake with grass][MJK12-14], <named-content xmlns:xlink="http://www.w3.org/1999/xlink" content-type="dwc:verbatimCoordinates" xlink:type="simple">19.3542S, 47.3081E</named-content>, 1800m, 24.i.2012, Leg. Ranarilalatiana, Randriamihaja, 5sp. (Cat. No. NHRS-JLKB000021031), Manjakatompo [Andohariana][small lake][MJK12-07], <named-content xmlns:xlink="http://www.w3.org/1999/xlink" content-type="dwc:verbatimCoordinates" xlink:type="simple">19.3677S, 47.3143E</named-content>, 1710m, 24.i.2012, Leg. Ranarilalatiana, Randriamihaja, 10spp. (Cat. No. NHRS-JLKB000021032), Manjakatompo [near camping][big temp. lake][MJK12-15], <named-content xmlns:xlink="http://www.w3.org/1999/xlink" content-type="dwc:verbatimCoordinates" xlink:type="simple">19.3630S, 47.3171E</named-content>, 1710m, 25.i.2012, Leg. Ranarilalatiana, Randriamihaja.</p><!--PageBreak--><p><bold>Alaotra Mangoro region (former provinces: Toamasina):</bold> 1<!--PageBreak--><italic>♂</italic> (Cat. No. NHRS-JLKB000030407), Mantadia, NP, Rianila Basin, [affluent non nommé riv.], [PO670], <named-content xmlns:xlink="http://www.w3.org/1999/xlink" content-type="dwc:verbatimCoordinates" xlink:type="simple">18.935S, 48.4167E</named-content>, 920m, 29.xi.1996, Leg. Legrand, Randriamasimanana, 1sp. (Cat. No. NHRS-JLKB000010268), Mantadia NP [3km from park entrance][open pond with vegetation][MAD11-42], <named-content xmlns:xlink="http://www.w3.org/1999/xlink" content-type="dwc:verbatimCoordinates" xlink:type="simple">18.8526S, 48.4272E</named-content>, 920m, 13.xi.2011, Leg. Bergsten, Ranarilalatiana, Randriamihaja, Bukontaite, 1<italic>♀</italic> (Cat. No. BMNH-829991), Andasibe NP [entry to park, Anamalozaotra river and pond][P61Bi01], <named-content xmlns:xlink="http://www.w3.org/1999/xlink" content-type="dwc:verbatimCoordinates" xlink:type="simple">18.9348S, 48.4175E</named-content>, 950m, 04.i.2007, Leg. Isambert et al., 2<italic>♂</italic> (Cat. No. NHRS-JLKB000030295), Antsianaka, 1892, Leg. Perrot, Perrot, 1<italic>♂</italic> (Cat. No. NHRS-JLKB000030289), Ambatosoratra, env. Tananarive, vii.1934, Leg. Olsoufieff.</p><p><bold>Matsiatra Ambony (Haute Matsiatra) region (former provinces: Fianarantsoa):</bold> 1sp. (Cat. No. BMNH-742359), Sendrisoa, S of Ambalavao, [P38], <named-content xmlns:xlink="http://www.w3.org/1999/xlink" content-type="dwc:verbatimCoordinates" xlink:type="simple">22.0098S, 46.9504E</named-content>, 1160m, 07.v.2006, Leg. Bergsten et al., 1sp. (Cat. No. BMNH-742090), Andringitra NP [Zomandao river, by bridge on road to camp Belamba], <named-content xmlns:xlink="http://www.w3.org/1999/xlink" content-type="dwc:verbatimCoordinates" xlink:type="simple">22.1043S, 46.9207E</named-content>, 1420m, 09.v.2006, Leg. Bergsten et al., 1<italic>♂</italic> (Cat. No. BMNH-829990), Ambalavao, 15km SW of, RN7.</p><p><bold>Amoron’i Mania region (former provinces: Fianarantsoa):</bold> 6spp. (Cat. No. BMNH-729860, 729861, 729862, 729863, 729864, 829992), Col des Tapia, 48 km N Ambositra, RN7, [P30MD33], <named-content xmlns:xlink="http://www.w3.org/1999/xlink" content-type="dwc:verbatimCoordinates" xlink:type="simple">20.2388S, 47.1002E</named-content>, 1440m, 08.xii.2004, Leg. Balke et al., 1<italic>♂</italic> (Cat. No. BMNH-741961), Ambositra, 34km S of, RN7, <named-content xmlns:xlink="http://www.w3.org/1999/xlink" content-type="dwc:verbatimCoordinates" xlink:type="simple">20.7719S, 47.1810E</named-content>, 1690m, 06.v.2006, Leg. Bergsten et al.</p><p><bold>Melaky region (Former provinces: Mahajanga):</bold> 1<italic>♂</italic>, 1<italic>♀</italic> (Cat. No. NHRS-JLKB000000089, 000000090), Ambohijanahary NP [MAD09-76], <named-content xmlns:xlink="http://www.w3.org/1999/xlink" content-type="dwc:verbatimCoordinates" xlink:type="simple">18.2685S, 45.4635E</named-content>, 910m, 19.xii.2009, Leg. Bergsten, Ranarilalatiana, Randriamihaja, Jönsson</p><p><bold>Atsimo Andrefana region (former provinces: Toliara):</bold> 3spp. (Cat. No. BMNH-742641, 742639, 742640), Zombitse-Vohibasia NP [Isoky, Ranomena, muddy pool in river basin], <named-content xmlns:xlink="http://www.w3.org/1999/xlink" content-type="dwc:verbatimCoordinates" xlink:type="simple">22.6401S, 44.8644E</named-content>, 580m, 15.v.2006, Leg. Bergsten et al., 1sp. (Cat. No. BMNH-741979), Zombitse-Vohibasia NP [edge of, Ambiamena, stagnant zebu-visited marshland, muddy &amp; vegetation], <named-content xmlns:xlink="http://www.w3.org/1999/xlink" content-type="dwc:verbatimCoordinates" xlink:type="simple">22.8601S, 44.6173E</named-content>, 530m, 14.v.2006, Leg. Bergsten et al.</p><p><bold>Ihorombe region (former provinces: Fianarantsoa):</bold> 1sp. (cat. No. BMNH-741810), Isalo NP [Menamaty river][river with vegetation][P41AM01], <named-content xmlns:xlink="http://www.w3.org/1999/xlink" content-type="dwc:verbatimCoordinates" xlink:type="simple">22.5500S, 45.4012E</named-content>, 760m, 11.v.2006, Leg. Bergsten et al.</p><p><bold>Analamanga region (former provinces: Antananarivo):</bold> 1<italic>♂</italic> (Cat. No. NHRS-JLKB000030282), Antananarivo [city or province, indecisive], 31.v.1947, Leg. Clement, 1<italic>♂</italic> (Catl. No. NHRS-JLKB000030288), Lac Tsimbazaza, Antananarivo, <named-content xmlns:xlink="http://www.w3.org/1999/xlink" content-type="dwc:verbatimCoordinates" xlink:type="simple">18.9333S, 47.5333E</named-content>, 1410m, vii.1934, Leg. Vadon, 1<italic>♂</italic> (Cat. No. NHRS-JLKB000030284), Andrang, Leg. Sikora, 1<italic>♂</italic> (Cat. No. NHRS-JLKB000030285), Ambohibeloma, Leg. Sikora.</p><p><bold>Madagascar (region indecisive):</bold> 2<italic>♂</italic>, 1<italic>♀</italic> (Cat. No. NHRS-JLKB000030406, 30408, 30409), Madagascar, vii.1968 – ix.1968, Leg. Starmühlner, 1sp. (Cat. No. BMNH-729851), Madagascar, 1<italic>♂</italic> (Cat. No. NHRS-JLKB000030286), Madagascar [Centre-Sud], Leg. Alluaud.</p></tp:treatment-sec><tp:treatment-sec sec-type="Diagnosis"><title>Diagnosis.</title><p>Pronotum somewhat infuscated and with one wide black spot, not divided medially (<xref ref-type="fig" rid="F2">Figure 2d</xref>). Maleprotarsal claws long and slender, almost twice the length of last tarsal segment, somewhat sinuated and unequal, anterior claw longer (<xref ref-type="fig" rid="F5">Figure 5e–f</xref>). Male mesotarsal claws very unequal, the anterior almost twice the length, and very broadened, compared to posterior (<xref ref-type="fig" rid="F6">Figure 6e–f</xref>). Penis long and slender, apically upturning in lateral view, in dorsal view with the apex curved to the left and sharply pointed (<xref ref-type="fig" rid="F7">Figure 7e–f</xref>). Parameres with dorsal edge straight (<xref ref-type="fig" rid="F7">Figure 7i</xref>). 11.6–13.0 mm long.</p><!--PageBreak--><!--PageBreak--></tp:treatment-sec><tp:treatment-sec sec-type="Description"><title>Description.</title><p><italic>Size</italic>:ML, 11.6–13.0 mm; MW, 6.2–7.0 mm; Lp,1.2–1.6 mm; Wp, 4.7–5.3 mm; Le, 9.3–10.1 mm (n = 12).</p><p><italic>Head</italic>. Testaceous with black areas inside and posterior of eyes. Interocular black pattern often rather broadly separated medially (<xref ref-type="fig" rid="F2">Figure 2d</xref>). Dense micropunctuation but no reticulation.</p><p><italic>Pronotum</italic>. Somewhat infuscated and with one wide dark spot which is not medially divided (<xref ref-type="fig" rid="F2">Figure 2d</xref>). No rim at lateral margin. Micropunctation and vague microreticulation (<xref ref-type="fig" rid="F3">Figure 3g</xref>).</p><p><italic>Elytra</italic>. Testaceous ferrugineous with black irrorations, leaving paler sides and yellow sutural lines (<xref ref-type="fig" rid="F2">Figure 2d</xref>). Black irrorations regular throughout, even posteriorly with no sign of preapical black areas. Microreticulation double, meshes are well impressed posteriorly but vague anteriorly. Micropunctation within and at edges of meshes (<xref ref-type="fig" rid="F3">Figure 3h–i</xref>).</p><p><italic>Ventral side</italic>. Dark brown to black. Epiplura testaceous. Metafemur infuscated (<xref ref-type="fig" rid="F4">Figure 4c</xref>).</p><p><italic>Male</italic>. Protarsal claws long and slender, almost twice the length of last tarsal segment, somewhat sinuated and unequal, anterior claw longer (<xref ref-type="fig" rid="F5">Figure 5e–f</xref>). Mesotarsal claws curved and unequal, the anterior claw is almost twice as long as the posterior and much broader (<xref ref-type="fig" rid="F6">Figure 6e–f</xref>). Penis long and slender, apically upturning in lateral view, in dorsal view with the apex curved to the left and sharply pointed (<xref ref-type="fig" rid="F7">Figure 7e–f</xref>). Parameres with dorsal edge straight (<xref ref-type="fig" rid="F7">Figure 7i</xref>).</p></tp:treatment-sec><tp:treatment-sec sec-type="Remarks"><title>Remarks.</title><p>The interpretation of Fairmaire’s name <italic><tp:taxon-name>Colymbetes latus</tp:taxon-name></italic> is unambiguous following common usage (e.g. <xref ref-type="bibr" rid="B27">Régimbart 1895</xref>, <xref ref-type="bibr" rid="B16">Guignot 1961</xref>), even though typematerial with Coquerel as collector could not be found in Fairmaire’s collection in Paris, or elsewhere. Neither <xref ref-type="bibr" rid="B16">Guignot (1961)</xref> nor <xref ref-type="bibr" rid="B3">Balke (1992b)</xref> were able to localize the holotype of <italic><tp:taxon-name>Rhantus stenonychus</tp:taxon-name></italic> and the validity of the name, based on a single specimen, has therefore not been evaluated before but the name lingered in the literature. The details for the type in Régimbart’s original description are as follows: “Madagascar: Lac Ambodinandohalo (R. P. Camboué), un seul male (coll. R. Oberthür)”. In Régimbart’s collection at MNHN there was a pin without a specimen but with the handwritten labels by Régimbart “stenonychus Rég.” and “Madag. Coll. Oberthür”. We interpret the pin with the label as a reference to the Oberthür collection for the unique type. In Oberthür’s collection a single male specimen was found bearing the label “Lac Ambodo [or Ambod°], R.P. Camboue”. We believe “Lac Ambodo [or Ambod°],” is an abbreviation for Lac Ambodinandohalo and that this is the holotype. We are not able to find any records of another lake named “Ambodo” in Madagascar. Lake Ambodinandohalo was a lake in the haute-ville in Antananarivo and the French Jesuit priest and missionary Paul Camboué lived just west of Antananarivo in Arivonimamo and Ambohibeloma. <italic><tp:taxon-name>Peltodytes quadratus</tp:taxon-name></italic> Régimbart, 1895 was described in the same article from the same locality (Lac Ambodinandohalo, collected by R. P. Camboué) and the type specimen in Paris bore a label with the same abbreviated locality name (see <xref ref-type="bibr" rid="B34">Vondel 2010</xref>; <xref ref-type="bibr" rid="B35">Vondel and Bergsten 2012</xref>).</p><p>The holotype is as judged by morphological characters conspecific with <!--PageBreak--><italic><tp:taxon-name>Rhantus latus</tp:taxon-name></italic>. Already in the original description similarities with <italic><tp:taxon-name>Rhantus latus</tp:taxon-name></italic> are obvious (also see <xref ref-type="bibr" rid="B16">Guignot 1961</xref>) and it is odd that Régimbart did not compare the species with <italic><tp:taxon-name>Rhantus latus</tp:taxon-name></italic> in his original description. We therefore synonymize the name <italic><tp:taxon-name>Rhantus stenonychus</tp:taxon-name></italic> with <italic><tp:taxon-name>Rhantus latus</tp:taxon-name></italic>.</p></tp:treatment-sec><tp:treatment-sec sec-type="Habitat"><title>Habitat.</title><p>Occurs in a quite wide range of habitats, like streams and rivers, muddy waterpools and grassy ponds. Of the three <italic><tp:taxon-name>Rhantus</tp:taxon-name></italic> species it is the only one that can be found below 1000 m altitude and known range include 530 to 2070 m.</p></tp:treatment-sec><tp:treatment-sec sec-type="Distribution"><title>Distribution.</title><p>Possibly endemic to Madagascar as we have not been able to verify the records from mainland Africa by <xref ref-type="bibr" rid="B27">Régimbart (1895)</xref> “Cafrerie, Cap” and by <xref ref-type="bibr" rid="B16">Guignot (1961)</xref> “Sud d’Afrique”. In Madagascar rather widespread over the central high plateau (<xref ref-type="fig" rid="F8">Figure 8</xref>). Known from Andasibe-Mantadia NP, Antananarivo and Ambohijanahary NP, which are the northernmost records. Further known from several localities south of Antananarivo along RN7 from Manjakatompo forestry station to Andringitra NP, and further southwest to Isalo NP and Zombitse-Vohibasia NP. Seemingly lacking from the northern third of Madagascar.</p></tp:treatment-sec><tp:treatment-sec><!--Section generated to contain objects referenced in tp:taxon-treatment.--><fig id="F2" position="float" orientation="portrait"><label>Figure 2.</label><caption><p>Habitus, dorsal view: <bold>A</bold> <italic><tp:taxon-name>Rhantus manjakatompo</tp:taxon-name></italic> holotype (Ankaratra mountains) <bold>B</bold> <italic><tp:taxon-name>Rhantus manjakatompo</tp:taxon-name></italic> (Tsaratanana mountains) <bold>C</bold> <italic><tp:taxon-name>Rhantus bouvieri</tp:taxon-name></italic> <bold>D</bold> <italic><tp:taxon-name>Rhantus latus</tp:taxon-name></italic>.</p></caption><graphic xmlns:xlink="http://www.w3.org/1999/xlink" xlink:href="ZooKeys-350-021-g002.jpg" position="float" orientation="portrait" xlink:type="simple"/></fig><fig id="F3" position="float" orientation="portrait"><label>Figure 3.</label><caption><p>SEM images of pronotal and elytral microstructure: <bold>A–C</bold> <italic><tp:taxon-name>Rhantus manjakatompo</tp:taxon-name></italic> pronotum (<bold>A</bold>) anterior part of elytron (<bold>B</bold>) and posterior part of elytron (<bold>C</bold>) <bold>D–F</bold> <italic><tp:taxon-name>Rhantus bouvieri</tp:taxon-name></italic> pronotum (<bold>D</bold>) anterior part of elytron (<bold>E</bold>) and posterior part of elytron (<bold>F</bold>) <bold>G–I</bold> <italic><tp:taxon-name>Rhantus latus</tp:taxon-name></italic> pronotum (<bold>G</bold>) anterior part of elytron (<bold>H</bold>) and posterior part of elytron (<bold>I</bold>).</p></caption><graphic xmlns:xlink="http://www.w3.org/1999/xlink" xlink:href="ZooKeys-350-021-g003.jpg" position="float" orientation="portrait" xlink:type="simple"/></fig><fig id="F4" position="float" orientation="portrait"><label>Figure 4.</label><caption><p>Habitus, ventral view: <bold>A</bold> <italic><tp:taxon-name>Rhantus manjakatompo</tp:taxon-name></italic> holotype <bold>B</bold> <italic><tp:taxon-name>Rhantus bouvieri</tp:taxon-name></italic> <bold>C</bold> <italic><tp:taxon-name>Rhantus latus</tp:taxon-name></italic>.</p></caption><graphic xmlns:xlink="http://www.w3.org/1999/xlink" xlink:href="ZooKeys-350-021-g004.jpg" position="float" orientation="portrait" xlink:type="simple"/></fig><fig id="F5" position="float" orientation="portrait"><label>Figure 5.</label><caption><p>Left protarsal claws: <bold>A–B</bold> <italic><tp:taxon-name>Rhantus manjakatompo</tp:taxon-name></italic>,lateral (<bold>A</bold>) and dorsal (<bold>B</bold>) view <bold>C–D</bold> <italic><tp:taxon-name>Rhantus bouvieri</tp:taxon-name></italic>, lateral (<bold>C</bold>) and dorsal (<bold>D</bold>) view <bold>E–F</bold> <italic><tp:taxon-name>Rhantus latus</tp:taxon-name></italic>, lateral (<bold>E</bold>) and dorsal (<bold>F</bold>) view.</p></caption><graphic xmlns:xlink="http://www.w3.org/1999/xlink" xlink:href="ZooKeys-350-021-g005.jpg" position="float" orientation="portrait" xlink:type="simple"/></fig><fig id="F6" position="float" orientation="portrait"><label>Figure 6.</label><caption><p>Left mesotarsal claws: <bold>A–B</bold> <italic><tp:taxon-name>Rhantus manjakatompo</tp:taxon-name></italic>,lateral (<bold>A</bold>) and dorsal (<bold>B</bold>) view <bold>C–D</bold> <italic><tp:taxon-name>Rhantus bouvieri</tp:taxon-name></italic>, lateral (<bold>C</bold>) and dorsal (<bold>D</bold>) view <bold>E–F</bold> <italic><tp:taxon-name>Rhantus latus</tp:taxon-name></italic>, lateral (<bold>E</bold>) and dorsal (<bold>F</bold>) view.</p></caption><graphic xmlns:xlink="http://www.w3.org/1999/xlink" xlink:href="ZooKeys-350-021-g006.jpg" position="float" orientation="portrait" xlink:type="simple"/></fig><fig id="F7" position="float" orientation="portrait"><label>Figure 7.</label><caption><p>Male genitals, penis in lateral and dorsal view: <bold>A–B</bold> <italic><tp:taxon-name>Rhantus manjakatompo</tp:taxon-name></italic> <bold>C–D</bold> <italic><tp:taxon-name>Rhantus bouvieri</tp:taxon-name></italic> <bold>E–F</bold> <italic><tp:taxon-name>Rhantus latus</tp:taxon-name></italic>. Parameres in lateral view <bold>G</bold> <italic><tp:taxon-name>Rhantus manjakatompo</tp:taxon-name></italic> <bold>H</bold> <italic><tp:taxon-name>Rhantus bouvieri</tp:taxon-name></italic> <bold>I</bold> <italic><tp:taxon-name>Rhantus latus</tp:taxon-name></italic>.</p></caption><graphic xmlns:xlink="http://www.w3.org/1999/xlink" xlink:href="ZooKeys-350-021-g007.jpg" position="float" orientation="portrait" xlink:type="simple"/></fig><app id="APP1"><title>Appendix</title><supplementary-material xmlns:xlink="http://www.w3.org/1999/xlink" id="S1" position="float" orientation="portrait" xlink:type="simple"><caption><p>Supplementary table include detailed information of all examined specimens. (doi: <ext-link ext-link-type="uri" xlink:href="http://dx.doi.org/10.3897/zookeys.350.6127.app" xlink:type="simple">10.3897/zookeys.350.6127.app</ext-link>) File format: Microsoft Excel file (xls).</p></caption><media xlink:href="ZooKeys-350-021-s001.xls" mimetype="Microsoft Excell Spreadsheet" mime-subtype="xls" position="float" orientation="portrait" xlink:type="simple"/></supplementary-material></app><fig id="F8" position="float" orientation="portrait"><label>Figure 8.</label><caption><p>Distribution and all known records of the three <italic><tp:taxon-name>Rhantus</tp:taxon-name></italic> species of Madagascar with a special emphasis on Manjakatompo. Inset map of Manjakatompo adapted from <xref ref-type="bibr" rid="B13">FTM (1995)</xref> Extent of natural forest left may have changed since the map was made.</p></caption><graphic xmlns:xlink="http://www.w3.org/1999/xlink" xlink:href="ZooKeys-350-021-g008.jpg" position="float" orientation="portrait" xlink:type="simple"/></fig></tp:treatment-sec><ref-list><ref id="B9"><mixed-citation xmlns:xlink="http://www.w3.org/1999/xlink" xlink:type="simple"><person-group><name name-style="western"><surname>Branden</surname><given-names>C van den</given-names></name></person-group> (<year>1885</year>) <article-title>Catalogue des coléoptères carnassiers aquatiques (Haliplidae, Amphizoidae, Pelobiidae et Dytiscidae).</article-title><source>Annales de la Société Entomologique de Belgique</source><volume>29</volume>: <fpage>5</fpage>-<lpage>116</lpage>.</mixed-citation></ref><ref id="B27"><mixed-citation xmlns:xlink="http://www.w3.org/1999/xlink" xlink:type="simple"><person-group><name name-style="western"><surname>Régimbart</surname><given-names>M</given-names></name></person-group> (<year>1895</year>) <article-title>Dytiscidae et Gryinidae d’Afrique et Madagascar.</article-title><source>Memoires de la Societe Royale Belge d’Entomologie</source><volume>4</volume>: <fpage>1</fpage>-<lpage>244</lpage>.</mixed-citation></ref><ref id="B36"><mixed-citation xmlns:xlink="http://www.w3.org/1999/xlink" xlink:type="simple"><person-group><name name-style="western"><surname>Zimmermann</surname><given-names>A</given-names></name></person-group> (<year>1920</year>) <chapter-title>Dytiscidae, Haliplidae, Hygrobiidae, Amphizoidae.</chapter-title> In: <person-group><name name-style="western"><surname>Schenkling</surname><given-names>S</given-names></name></person-group> (<role>Ed</role>) <article-title>Coleopterorum Catalogus</article-title>. Vol. <volume>4</volume>, pars 71. <publisher-name>W. Junk</publisher-name>, <publisher-loc>Berlin</publisher-loc>, <lpage>326</lpage> pp.</mixed-citation></ref><ref id="B16"><mixed-citation xmlns:xlink="http://www.w3.org/1999/xlink" xlink:type="simple"><person-group><name name-style="western"><surname>Guignot</surname><given-names>F</given-names></name></person-group> (<year>1961</year>) <article-title>Revision des Hydrocanthares d’Afrique (Coleoptera, Dytiscoidea). Troisème partie. Annales du Musée Royal du Congo Belge, Tervuren. Série in Octavo.</article-title><source>Sciences Zoologiques</source><volume>90</volume>: <fpage>659</fpage>-<lpage>995</lpage>.</mixed-citation></ref><ref id="B22"><mixed-citation xmlns:xlink="http://www.w3.org/1999/xlink" xlink:type="simple"><person-group><name name-style="western"><surname>Nilsson</surname><given-names>AN</given-names></name></person-group> (<year>2001</year>) <article-title>World Catalogue of Insects, Volume 3: Dytiscidae (Coleoptera).</article-title><publisher-name>Apollo Books</publisher-name>, <publisher-loc>Steenstrup</publisher-loc>, <lpage>395</lpage> pp.</mixed-citation></ref><ref id="B3"><mixed-citation xmlns:xlink="http://www.w3.org/1999/xlink" xlink:type="simple"><person-group><name name-style="western"><surname>Balke</surname><given-names>M</given-names></name></person-group> (<year>1992b</year>) <article-title>Systematische und faunistische Untersuchungen an paläarktischen, orientalischen und afrotropischen Arten von <italic>Rhantus</italic> Dejean (Coleoptera: Dytiscidae).</article-title><source>Mitteilungen der Schweizerischen Entomologischen Gesellschaft</source><volume>65</volume>: <fpage>283</fpage>-<lpage>296</lpage>.</mixed-citation></ref><ref id="B34"><mixed-citation xmlns:xlink="http://www.w3.org/1999/xlink" xlink:type="simple"><person-group><name name-style="western"><surname>Vondel</surname><given-names>B van</given-names></name></person-group> (<year>2010</year>) <article-title>Revision of the Haliplidae of the Afrotropical region, including North Africa (Coleoptera).</article-title><source>Tijdschrift voor Entomologie</source><volume>153</volume>: <fpage>239</fpage>-<lpage>314</lpage>.</mixed-citation></ref><ref id="B35"><mixed-citation xmlns:xlink="http://www.w3.org/1999/xlink" xlink:type="simple"><person-group><name name-style="western"><surname>Vondel</surname><given-names>B van</given-names></name><name name-style="western"><surname>Bergsten</surname><given-names>J</given-names></name></person-group> (<year>2012</year>) <article-title>Review of the Haliplidae of Madagascar, with descriptions of two new species (Coleoptera).</article-title><source>Tijdschrift voor Entomologie</source><volume>155</volume>: <fpage>57</fpage>–<lpage>66</lpage>. doi: <ext-link ext-link-type="uri" xlink:href="http://dx.doi.org/10.1163/221194312X651382" xlink:type="simple">10.1163/221194312X651382</ext-link></mixed-citation></ref><ref id="B13"><mixed-citation xmlns:xlink="http://www.w3.org/1999/xlink" xlink:type="simple"><person-group><name name-style="western"><surname>FTM</surname></name></person-group> (<year>1995</year>) <source>Foiben Taosarintanin’i Madagasikara, (Institut Géographique et Hydrographique National) 27/95.</source></mixed-citation></ref></ref-list></tp:taxon-treatment>
