# Supplementary material for: Taxonomic revision of Madagascan Rhantus (Coleoptera, Dytiscidae, Colymbetinae) with an emphasis on Manjakatompo as a conservation priority
Source: Zookeys. 2013 Nov 14;(350):21–45. doi: 10.3897/zookeys.350.6127 (PMC3837497; doi:10.3897/zookeys.350.6127)
Supplement: Supplementary file 4 — Supplementary table include detailed information of all examined specimens. (doi: 10.3897/zookeys.350.6127.app) File format: Microsoft Excel file (xls). [file ZooKeys-350-021-s001.xls]

## Sheet: RhantusMadagascar
Catalog Number	Genus	Species	Locality Name	Latitude1	Longitude1	Elevation	Start Date	End Date	Method	Field Number	Count	Sex	Preparation	Collection	Collectors
BMNH-743391	Rhantus	bouvieri	Andringitra NP [Zomandao river, by bridge on road to camp Belamba]	-22.1043	46.9207	1420	2006-05-09		Bottletrap		1	male	stage mounted	BMNH	Bergsten
BMNH-743392	Rhantus	bouvieri	Andringitra NP [Zomandao river, by bridge on road to camp Belamba]	-22.1043	46.9207	1420	2006-05-09		Bottletrap		1	male	stage mounted	BMNH	Bergsten
NHRS-JLKB000030145	Rhantus	bouvieri	Madagascar [No precise locality information available]								1	female	pinned	MNHN	Catat
NHRS-JLKB000030141	Rhantus	bouvieri	Madagascar [No precise locality information available]								1	female	pinned	MNHN	Catat
NHRS-JLKB000030140	Rhantus	bouvieri	Madagascar [No precise locality information available]								1	female	pinned	MNHN	Catat
NHRS-JLKB000030404	Rhantus	bouvieri	Madagascar [Centre-Sud]				1901				1	female	pinned	MNHN	Alluaud
NHRS-JLKB000030143	Rhantus	bouvieri	Madagascar [Centre-Sud]				1901				1	female	pinned	MNHN	Alluaud
NHRS-JLKB000030138	Rhantus	bouvieri	Antananarivo [city or province, indecisive]								1	female	pinned	MNHN	Sikora
NHRS-JLKB000030144	Rhantus	bouvieri	Fianarantosa [province or city, indecisive]				1852	1891			1	male	pinned	MNHN	Grandidier
NHRS-JLKB000030405	Rhantus	bouvieri	Fianarantosa [province or city, indecisive]				1852	1891			1	female	pinned	MNHN	Grandidier
NHRS-JLKB000030139	Rhantus	bouvieri	Madagascar [No precise locality information available]								1	female	pinned	MNHN	Catat
NHRS-JLKB000030142	Rhantus	bouvieri	Madagascar [No precise locality information available]								1	female	pinned	MNHN	Catat
NHRS-JLKB000030402	Rhantus	bouvieri	Madagascar [No precise locality information available]								1	female	pinned	MNHN	Catat
NHRS-JLKB000030400	Rhantus	bouvieri	Madagascar [No precise locality information available]								1	male	pinned	MNHN	Catat
NHRS-JLKB000030401	Rhantus	bouvieri	Madagascar [No precise locality information available]								1	male	pinned	MNHN	Catat
NHRS-JLKB000030403	Rhantus	bouvieri	Madagascar [No precise locality information available]								1	male	pinned	MNHN	Catat
NHRS-JLKB000030283	Rhantus	bouvieri	Fianarantosa [province or city, indecisive]				1852	1891			1	female	pinned	MNHN	Grandidier
NHRS-JLKB000030287	Rhantus	bouvieri	Forêt Tanala								1	female	pinned	MNHN	Alluaud
NHRS-JLKB000010272	Rhantus	bouvieri	Manjakatompo [Analafandriana, 500m S fish farm by the road][grassy pond][MAD11-14]	-19.3619	47.315	1730	2011-11-03			MAD11-14	2		alcohol	NHRS	Bergsten, Ranarilalatiana, Randriamihaja, Bukontaite
NHRS-JLKB000010275	Rhantus	bouvieri	Manjakatompo [500m E Lac Froid by the road][pond and inlet stream][MAD11-16]	-19.3449	47.3338	1620	2011-11-04			MAD11-16	8		alcohol	NHRS	Bergsten, Ranarilalatiana, Randriamihaja, Bukontaite
NHRS-JLKB000010276	Rhantus	bouvieri	Manjakatompo [500m E Lac Froid by the road][pond and inlet stream][MAD11-16]	-19.3449	47.3338	1620	2011-11-04			MAD11-16	16		alcohol	NHRS	Bergsten, Ranarilalatiana, Randriamihaja, Bukontaite
NHRS-JLKB000010273	Rhantus	bouvieri	Manjakatompo [2km NE Amparandraindrisa][pond and stream][MAD11-18]	-19.3607	47.3009	1770	2011-11-05			MAD11-18	10		alcohol	NHRS	Bergsten, Ranarilalatiana, Randriamihaja, Bukontaite
NHRS-JLKB000021024	Rhantus	bouvieri	Manjakatompo [Anosiarivo][lake near source][MJK12-13]	-19.3449	47.3041	2070	2012-01-24			MJK12-13	4		alcohol	NHRS	Ranarilalatiana, Randriamihaja
NHRS-JLKB000021025	Rhantus	bouvieri	Manjakatompo [Poste][lake with grass][MJK12-14]	-19.3542	47.3081	1800	2012-01-24			MJK12-14	7		alcohol	NHRS	Ranarilalatiana, Randriamihaja
NHRS-JLKB000030411	Rhantus	bouvieri	Manjakatompo [pond by]				1968-10-10				1	male	stage mounted	NMW	Starmühlner
NHRS-JLKB000030410	Rhantus	bouvieri	Manjakatompo [pond by]				1968-10-10				1	female	stage mounted	NMW	Starmühlner
NHRS-JLKB000030297	Rhantus	latus	Madagascar [No precise locality information available]								1	male	pinned	MNHN	Dupont
NHRS-JLKB000030413	Rhantus	latus	Madagascar [No precise locality information available]								1	female	stage mounted	BMNH
NHRS-JLKB000030414	Rhantus	latus	Madagascar [No precise locality information available]								1	male	stage mounted	BMNH
NHRS-JLKB000030415	Rhantus	latus	Madagascar [No precise locality information available]								1	male	stage mounted	BMNH
BMNH-741961	Rhantus	latus	Ambositra, 34km S of, RN7	-20.7719	47.181	1690	2006-05-06				1	male	stage mounted	BMNH	Bergsten
BMNH-729862	Rhantus	latus	Col des Tapia, 48 km N Ambositra, RN7	-20.2388	47.1002	1440	2004-12-08			P30MD33	1	female	stage mounted	BMNH	Balke
BMNH-829990	Rhantus	latus	Ambalavao, 15km SW of, RN7								1	male	stage mounted	BMNH
BMNH-829991	Rhantus	latus	Andasibe NP [entry to park, Anamalozaotra river and pond]	-18.9348	48.4175	950	2007-01-04			P61Bi01	1	female	stage mounted	BMNH	Isambert
BMNH-742641	Rhantus	latus	Zombitse-Vohibasia NP [Isoky, Ranomena, muddy pool in river basin]	-22.6401	44.8644	580	2006-05-15				1	male	stage mounted	BMNH	Bergsten
BMNH-742639	Rhantus	latus	Zombitse-Vohibasia NP [Isoky, Ranomena, muddy pool in river basin]	-22.6401	44.8644	580	2006-05-15				1		stage mounted	BMNH	Bergsten
BMNH-742640	Rhantus	latus	Zombitse-Vohibasia NP [Isoky, Ranomena, muddy pool in river basin]	-22.6401	44.8644	580	2006-05-15				1		stage mounted	BMNH	Bergsten
BMNH-741979	Rhantus	latus	Zombitse-Vohibasia NP [edge of, Ambiamena, stagnant zebu-visited marshland, muddy & vegetation]	-22.8601	44.6172	530	2006-05-14				1		stage mounted	BMNH	Bergsten
BMNH-729860	Rhantus	latus	Col des Tapia, 48 km N Ambositra, RN7	-20.2388	47.1002	1440	2004-12-08			P30MD33	1		stage mounted	BMNH	Balke
BMNH-729861	Rhantus	latus	Col des Tapia, 48 km N Ambositra, RN7	-20.2388	47.1002	1440	2004-12-08			P30MD33	1		stage mounted	BMNH	Balke
BMNH-729863	Rhantus	latus	Col des Tapia, 48 km N Ambositra, RN7	-20.2388	47.1002	1440	2004-12-08			P30MD33	1		stage mounted	BMNH	Balke
BMNH-729864	Rhantus	latus	Col des Tapia, 48 km N Ambositra, RN7	-20.2388	47.1002	1440	2004-12-08			P30MD33	1	male	stage mounted	BMNH	Balke
BMNH-829992	Rhantus	latus	Col des Tapia, 48 km N Ambositra, RN7	-20.2388	47.1002	1440	2004-12-08			P30MD33	1	male	stage mounted	BMNH	Balke
NHRS-JLKB000030282	Rhantus	latus	Antananarivo [city or province, indecisive]				1947-05-31				1	male	pinned	MNHN	Clement
NHRS-JLKB000030284	Rhantus	latus	Andrang								1	male	pinned	MNHN	Sikora
NHRS-JLKB000030285	Rhantus	latus	Ambohibeloma								1	male	pinned	MNHN	Sikora
NHRS-JLKB000030286	Rhantus	latus	Madagascar [Centre-Sud]								1	male	pinned	MNHN	Alluaud
NHRS-JLKB000030288	Rhantus	latus	Lac Tsimbazaza, Antananarivo	-18.9333	47.5333	1410	07/1934				1	male	pinned	MNHN	Vadon
NHRS-JLKB000030289	Rhantus	latus	Ambatosoratra, env. Tananarive				07/1934				1	male	pinned	MNHN	Olsoufieff
NHRS-JLKB000030295	Rhantus	latus	Antsianaka				1892				2	male	pinned	MNHN	Perrot, Perrot
NHRS-JLKB000030296	Rhantus	latus	Lac Ambodo								1	male	pinned	MNHN	Camboue
NHRS-JLKB000010277	Rhantus	latus	Manjakatompo [2km NE Amparandraindrisa][pond and stream][MAD11-18]	-19.3607	47.3009	1770	2011-11-05			MAD11-18	15		alcohol	NHRS	Bergsten, Ranarilalatiana, Randriamihaja, Bukontaite
NHRS-JLKB000010278	Rhantus	latus	Manjakatompo [500m E Lac Froid by the road][pond and inlet stream][MAD11-16]	-19.3449	47.3338	1620	2011-11-04			MAD11-16	24		alcohol	NHRS	Bergsten, Ranarilalatiana, Randriamihaja, Bukontaite
NHRS-JLKB000010274	Rhantus	latus	Manjakatompo [Analafandriana, 500m S fish farm by the road][grassy pond][MAD11-14]	-19.3619	47.315	1730	2011-11-03			MAD11-14	12		alcohol	NHRS	Bergsten, Ranarilalatiana, Randriamihaja, Bukontaite
NHRS-JLKB000010269	Rhantus	latus	Manjakatompo [Analamitana, by bridge close to SKOL facility][stream and stagnant pool][MAD11-19]	-19.3646	47.2989	1750	2011-11-05			MAD11-19	1		alcohol	NHRS	Bergsten, Ranarilalatiana, Randriamihaja, Bukontaite
NHRS-JLKB000010270	Rhantus	latus	Manjakatompo [Analafandriana close to fish farm][stream and wet field][MAD11-13]	-19.3581	47.314	1730	2011-11-03			MAD11-13	2		alcohol	NHRS	Bergsten, Ranarilalatiana, Randriamihaja, Bukontaite
NHRS-JLKB000010268	Rhantus	latus	Mantadia NP [3km from park entrance][open pond with vegetation][MAD11-42]	-18.8526	48.4272	920	2011-11-13			MAD11-42	1		alcohol	NHRS	Bergsten, Ranarilalatiana, Randriamihaja, Bukontaite
NHRS-JLKB000021026	Rhantus	latus	Manjakatompo [Tavolatara][pool near stream][MJK12-09]	-19.3491	47.278	2050	2012-01-24			MJK12-09	1		alcohol	NHRS	Ranarilalatiana, Randriamihaja
NHRS-JLKB000021027	Rhantus	latus	Manjakatompo [Analamitana] [swamp near stream][MJK12-02]	-19.364	47.2991	1760	2012-01-22			MJK12-02	2		alcohol	NHRS	Ranarilalatiana, Randriamihaja
NHRS-JLKB000021028	Rhantus	latus	Manjakatompo [Tavolatara][swamp near source][MJK12-10]	-19.3496	47.2779	2050	2012-01-24			MJK12-10	2		alcohol	NHRS	Ranarilalatiana, Randriamihaja
NHRS-JLKB000021029	Rhantus	latus	Manjakatompo [Anosiarivo][lake near source][MJK12-13]	-19.3449	47.3041	2070	2012-01-24			MJK12-13	3		alcohol	NHRS	Ranarilalatiana, Randriamihaja
NHRS-JLKB000021030	Rhantus	latus	Manjakatompo [Poste][lake with grass][MJK12-14]	-19.3542	47.3081	1800	2012-01-24			MJK12-14	2		alcohol	NHRS	Ranarilalatiana, Randriamihaja
NHRS-JLKB000021031	Rhantus	latus	Manjakatompo [Andohariana][small lake][MJK12-07]	-19.3677	47.3143	1710	2012-01-24			MJK12-07	5		alcohol	NHRS	Ranarilalatiana, Randriamihaja
NHRS-JLKB000021032	Rhantus	latus	Manjakatompo [near camping][big temp. lake][MJK12-15]	-19.363	47.3171	1710	2012-01-25			MJK12-15	10		alcohol	NHRS	Ranarilalatiana, Randriamihaja
NHRS-JLKB000000089	Rhantus	latus	Ambohijanahary NP [MAD09-76]	-18.2685	45.4635	910	2009-12-19			MAD09-76	1	male	alcohol	NHRS	Bergsten, Ranarilalatiana, Randriamihaja, Apelqvist
NHRS-JLKB000000090	Rhantus	latus	Ambohijanahary NP [MAD09-76]	-18.2685	45.4635	910	2009-12-19			MAD09-76	1	female	alcohol	NHRS	Bergsten, Ranarilalatiana, Randriamihaja, Apelqvist
BMNH-741810	Rhantus	latus	Isalo NP [Menamaty river][river with vegetation]	-22.55	45.4012	760	2006-05-11			P41AM01	1		alcohol	NHRS	Bergsten
BMNH-742359	Rhantus	latus	Sendrisoa, S of Ambalavao	-22.0098	46.9504	1160	2006-05-07			P38	1		alcohol	NHRS	Bergsten
BMNH-742090	Rhantus	latus	Andringitra NP [Zomandao river, by bridge on road to camp Belamba]	-22.1043	46.9207	1420	2006-05-09				1		stage mounted	BMNH	Bergsten
NHRS-JLKB000030406	Rhantus	latus	Madagascar [No precise locality information available]				07/1968	09/1968			1	male	stage mounted	NMW	Starmühlner
NHRS-JLKB000030408	Rhantus	latus	Madagascar [No precise locality information available]				07/1968	09/1968			1	male	stage mounted	NMW	Starmühlner
NHRS-JLKB000030409	Rhantus	latus	Madagascar [No precise locality information available]				07/1968	09/1968			1	female	stage mounted	NMW	Starmühlner
NHRS-JLKB000030407	Rhantus	latus	Mantadia, NP, Rianila Basin, [affluent non nommé riv.]	-18.935	48.4167	920	1996-11-29			PO670	1	male	stage mounted	NMW	Legrand, Randriamasimanana
BMNH-729851	Rhantus	latus	Madagascar [No precise locality information available]								1		stage mounted	BMNH
BMNH-672731	Rhantus	manjakatompo	Tsaratanana [Antetykalambazaha Camp]	-14.1824	48.9448	1700	2004-12-20	2004-12-24	Malaisetrap		1	male	stage mounted	BMNH	Lees, Ranaivosolo
BMNH-672730	Rhantus	manjakatompo	Tsaratanana [Antetykalambazaha Camp]	-14.1824	48.9448	1700	2004-12-20	2004-12-24	Malaisetrap		1	female	stage mounted	BMNH	Lees, Ranaivosolo
BMNH-672726	Rhantus	manjakatompo	Tsaratanana [Antetykalambazaha Camp]	-14.1824	48.9448	1700	2004-12-20	2004-12-24	Malaisetrap		1	female	stage mounted	BMNH	Lees, Ranaivosolo
BMNH-672725	Rhantus	manjakatompo	Tsaratanana [Antetykalambazaha Camp]	-14.1824	48.9448	1700	2004-12-20	2004-12-24	Malaisetrap		1	male	stage mounted	BMNH	Lees, Ranaivosolo
NHRS-JLKB000021018	Rhantus	manjakatompo	Manjakatompo [Analamitana] [swamp near stream][MJK12-02]	-19.364	47.2991	1760	2012-01-22			MJK12-02	4		alcohol	NHRS	Ranarilalatiana, Randriamihaja
NHRS-JLKB000021019	Rhantus	manjakatompo	Manjakatompo [Tavolatara][swamp near stream][MJK12-08]	-19.3491	47.2784	2050	2012-01-24			MJK12-08	1		alcohol	NHRS	Ranarilalatiana, Randriamihaja
NHRS-JLKB000021020	Rhantus	manjakatompo	Manjakatompo [Tavolatara][pool near stream][MJK12-09]	-19.3491	47.278	2050	2012-01-24			MJK12-09	5		alcohol	NHRS	Ranarilalatiana, Randriamihaja
NHRS-JLKB000021021	Rhantus	manjakatompo	Manjakatompo [Tavolatara][swamp near source][MJK12-10]	-19.3496	47.2779	2050	2012-01-24			MJK12-10	11		alcohol	NHRS	Ranarilalatiana, Randriamihaja
NHRS-JLKB000021022	Rhantus	manjakatompo	Manjakatompo [Anosiarivo][lake near source][MJK12-13]	-19.3449	47.3041	2070	2012-01-24			MJK12-13	3		alcohol	NHRS	Ranarilalatiana, Randriamihaja
NHRS-JLKB000021023	Rhantus	manjakatompo	Manjakatompo [Andongolongo][pool near source][MJK12-12]	-19.3536	47.3006	1900	2012-01-24			MJK12-13	1		alcohol	NHRS	Ranarilalatiana, Randriamihaja
NHRS-JLKB000030412	Rhantus	manjakatompo	Manjakatompo forest reserve, Ankaratra mountains [spring stream exp. SE N deviation to Analamitana, (left affl. MD107)]			1850	2001-10-08			108	1	male	pinned	NMW	Gerecke, Goldschmidt
